# Supplementary material for: Identification of a DRB3*011:01-restricted CD4+ T cell response against bovine respiratory syncytial virus fusion protein
Source: Front Immunol. 2023 Feb 20;14:1040075. doi: 10.3389/fimmu.2023.1040075 (PMC9986546; doi:10.3389/fimmu.2023.1040075)
Supplement: Supplementary Table 1 — Primer sequences used to amplify DRA, DRB3, and CD80 for aAPC generation. [file Table_1.xlsx]

## Sheet: Table S1.
Table S1. Primer Sequences used to Amplify DRA, DRB3, and CD80 for aAPC Generation
Primer	Target	Sequence
DRA FWD1	BoLA-DRA	ATTCTGCAGATAATGGCCATAACCAGGGTC
DRA pcDNA4 REV1	BoLA-DRA	ATTCTGCAGATAATGGCCATAACCAGGGTC
pcDNA4 DRA FWD2	pcDNA4	ATCCAGCACAGTGGCGGC
pcDNA4 DRA REV2	pcDNA4	TTATGGCCATTATCTGCAGAATTTCACCACACTGGAC
DRB3 FWD1	BoLA-DRB3	ATTCTGCAGATATGGTGTGCCTGTATTTCTCTGGAGGCTCCTGGATGGC
DRB3 REV1	BoLA-DRB3	CGCCACTGTGCTGGATTCAGCTCAGGAGCCCTGTTGGC
pcDNA DRB3 FWD2	pcDNA4	ATCCAGCACAGTGGCGGC
pcDNA DRB3 REV2	pcDNA4	GCACACCATATCTGCAGAATTTCACCAC
CD80 FWD1	bovine CD80	ATTCTGCAGATAATGGGTCACACAATGAAGTGG
CD80 REV1	bovine CD80	CGCCACTGTGCTGGATCTATGGAGACTGAGAGCAACTTTCC
pcDNA4 CD80 FWD2	pcDNA4	ATCCAGCACAGTGGCGGC
pcDNA4 CD80 REV2	pcDNA4	TGACCCATTATCTGCAGAATTTCACCACACTGGAC
